# Supplementary material for: Single-cell profiling reveals Müller glia coordinate retinal intercellular communication during light/dark adaptation via thyroid hormone signaling
Source: Protein Cell. 2023 Feb 21;14(8):603–17. doi: 10.1093/procel/pwad007 (PMC10392031; doi:10.1093/procel/pwad007)
Supplement: pwad007_suppl_Supplementary_Table_S1 [file pwad007_suppl_supplementary_table_s1.xlsx]

## Sheet: Sheet1
Table 2. Differential expression genes of different cell types during dark/light adaptation
Gene	p_val	avg_logFC	pct.1	pct.2	P_value_adjust	celltype
Nfix	5.71e-17	-0.713617	0.179	0.436	1.03e-12	Amacrine
Gm8797	2.22e-24	-0.684018	0.428	0.727	4.02e-20	Amacrine
Ebf1	1.19e-13	-0.674962	0.225	0.476	2.15e-09	Amacrine
Slc6a9	4.95e-15	-0.6559	0.279	0.549	8.94e-11	Amacrine
Ptprf	1.2e-11	-0.624122	0.308	0.48	2.17e-07	Amacrine
Prom1	1.71e-19	-0.618097	0.146	0.425	3.09e-15	Amacrine
Rps27rt	4.61e-19	-0.617452	0.229	0.516	8.33e-15	Amacrine
Lamp5	1.23e-10	-0.613866	0.24	0.462	2.22e-06	Amacrine
Cplx3	4.98e-14	-0.608512	0.745	0.825	9e-10	Amacrine
Hpca	6.01e-12	-0.603728	0.322	0.513	1.09e-07	Amacrine
Nhlh2	8.85e-09	-0.559311	0.385	0.502	0.000159905	Amacrine
Ier5	8e-14	-0.555792	0.238	0.447	1.44e-09	Amacrine
Wdr89	2.52e-14	-0.549345	0.27	0.48	4.55e-10	Amacrine
Mgll	4.57e-12	-0.546299	0.305	0.505	8.26e-08	Amacrine
AY036118	3.2e-15	-0.536523	0.395	0.655	5.79e-11	Amacrine
Bcas3	1.56e-17	-0.533289	0.165	0.436	2.82e-13	Amacrine
Rpl23a-ps3	9.17e-13	-0.532187	0.213	0.404	1.66e-08	Amacrine
Qdpr	8.4e-09	-0.529021	0.328	0.484	0.000151826	Amacrine
Rps27	9.33e-10	-0.523593	0.613	0.691	1.69e-05	Amacrine
Mt1	9.95e-07	-0.512019	0.401	0.502	0.0179882	Amacrine
Rpl10-ps3	1.03e-16	-0.502789	0.184	0.429	1.87e-12	Amacrine
Tcf4	3.34e-11	-0.501229	0.403	0.596	6.04e-07	Amacrine
Gm3839	4.29e-17	-0.49276	0.24	0.527	7.76e-13	Amacrine
Ncald	1.07e-08	-0.490243	0.292	0.458	0.000192613	Amacrine
Gm42418	6.14e-10	-0.453628	0.553	0.673	1.11e-05	Amacrine
Cox6c	6.6e-10	-0.436789	0.767	0.836	1.19e-05	Amacrine
Bex1	2.8e-10	-0.429767	0.494	0.578	5.06e-06	Amacrine
Ndufa5	1.44e-07	-0.429284	0.505	0.629	0.0026008	Amacrine
Rps21	5.67e-08	-0.425119	0.557	0.64	0.00102421	Amacrine
Mgarp	1.56e-06	-0.406516	0.856	0.905	0.0282632	Amacrine
Camkv	2.35e-10	-0.406364	0.529	0.655	4.25e-06	Amacrine
Uqcr10	1.82e-09	-0.405631	0.502	0.687	3.29e-05	Amacrine
Usmg5	5.04e-09	-0.404728	0.533	0.665	9.1e-05	Amacrine
Ncl	3.74e-07	-0.404101	0.558	0.695	0.00675711	Amacrine
Gas6	1.28e-09	-0.403607	0.494	0.633	2.31e-05	Amacrine
Tuba1a	7.58e-13	-0.40211	0.88	0.96	1.37e-08	Amacrine
Ly6h	3.01e-08	-0.401939	0.424	0.6	0.000544752	Amacrine
Six3	2.24e-07	-0.395843	0.326	0.509	0.00404774	Amacrine
Camk2n1	1.1e-06	-0.392319	0.498	0.618	0.0198272	Amacrine
Brd9	9.16e-08	-0.390818	0.251	0.418	0.00165447	Amacrine
Grcc10	4.09e-07	-0.387851	0.356	0.498	0.00739383	Amacrine
H3f3a	9.99e-09	-0.384439	0.668	0.669	0.000180581	Amacrine
Ptms	1.04e-09	-0.37977	0.665	0.818	1.88e-05	Amacrine
Rdx	1.37e-06	-0.377874	0.329	0.487	0.024814	Amacrine
Resp18	8.39e-07	-0.374138	0.359	0.52	0.0151654	Amacrine
Nr1d1	6.69e-07	-0.36566	0.261	0.411	0.0120811	Amacrine
Klhdc8a	2.13e-06	-0.337591	0.273	0.44	0.0385755	Amacrine
Ndufa7	2.63e-06	-0.335505	0.486	0.585	0.047504	Amacrine
Sumo2	7.36e-07	-0.335476	0.744	0.775	0.0133049	Amacrine
Ndufb9	1.67e-06	-0.322036	0.594	0.709	0.0302499	Amacrine
Snrpg	1.92e-07	-0.320627	0.279	0.462	0.00346365	Amacrine
Phpt1	1.54e-07	-0.319188	0.228	0.411	0.00279083	Amacrine
Pgk1	5.11e-08	-0.312098	0.402	0.578	0.000923431	Amacrine
Eef1a1	1.92e-06	-0.31165	0.825	0.84	0.0346918	Amacrine
H3f3b	7.66e-10	-0.309116	0.838	0.764	1.38e-05	Amacrine
Calb2	1.4e-09	-0.303219	0.306	0.447	2.53e-05	Amacrine
Ptma	3.99e-15	-0.300797	0.818	0.709	7.22e-11	Amacrine
Aldoc	3.78e-09	0.300783	0.663	0.469	6.84e-05	Amacrine
Meg3	1.13e-08	0.304449	0.991	0.989	0.000204449	Amacrine
Scg2	3.89e-07	0.306573	0.646	0.513	0.00703457	Amacrine
Rps15	1.32e-18	0.30929	0.598	0.295	2.39e-14	Amacrine
Rtn4	7.97e-07	0.336421	0.717	0.575	0.0143948	Amacrine
Syt7	1.25e-07	0.339615	0.467	0.273	0.00225688	Amacrine
Hspa5	1.47e-07	0.350572	0.672	0.636	0.0026621	Amacrine
Tmsb10	5.93e-14	0.350758	0.427	0.182	1.07e-09	Amacrine
Srpk2	7.16e-08	0.357923	0.739	0.636	0.0012945	Amacrine
Srrm2	1.87e-09	0.358146	0.851	0.76	3.38e-05	Amacrine
Uchl1	1.92e-07	0.365887	0.474	0.28	0.00346432	Amacrine
Msi2	3.99e-08	0.366364	0.603	0.502	0.000720178	Amacrine
PISD	5.97e-11	0.384695	0.735	0.545	1.08e-06	Amacrine
Tmsb4x	2.14e-21	0.394104	0.558	0.233	3.86e-17	Amacrine
Rd3l	9.87e-09	0.394222	0.466	0.269	0.000178367	Amacrine
mt-Nd1	2.52e-17	0.395742	0.832	0.789	4.55e-13	Amacrine
Atp2a2	1.88e-06	0.402678	0.489	0.342	0.0340565	Amacrine
Chchd10	4.31e-19	0.455592	0.497	0.2	7.79e-15	Amacrine
BC030499	7.04e-11	0.493343	0.542	0.32	1.27e-06	Amacrine
Meis2	3.18e-14	0.526728	0.6	0.371	5.75e-10	Amacrine
Dynll1	7.08e-14	0.538252	0.434	0.182	1.28e-09	Amacrine
Ldha	8.07e-19	0.575523	0.792	0.524	1.46e-14	Amacrine
Map1b	8.38e-11	0.593114	0.586	0.371	1.51e-06	Amacrine
mt-Nd2	1.52e-19	0.645278	0.694	0.378	2.75e-15	Amacrine
mt-Co1	2.31e-15	0.649453	0.71	0.524	4.17e-11	Amacrine
Rsrp1	1.19e-24	0.711164	0.698	0.378	2.15e-20	Amacrine
Ddx5	1.99e-45	0.779746	0.607	0.138	3.59e-41	Amacrine
mt-Nd4	4.08e-18	0.819506	0.677	0.418	7.37e-14	Amacrine
Pde10a	5.8e-26	0.840195	0.551	0.255	1.05e-21	Amacrine
mt-Co2	1.28e-25	0.993121	0.71	0.393	2.32e-21	Amacrine
mt-Atp6	8.29e-22	1.01728	0.717	0.425	1.5e-17	Amacrine
mt-Co3	2.51e-26	1.02235	0.686	0.327	4.53e-22	Amacrine
Xist	1.49e-20	1.22505	0.416	0.12	2.7e-16	Amacrine
mt-Cytb	2.42e-38	1.26242	0.677	0.258	4.37e-34	Amacrine
Mir124-2hg	6.02e-52	1.26753	0.598	0.098	1.09e-47	Amacrine
Drd4	1.04e-33	-0.848688	0.263	0.6	1.88e-29	Cone
mt-Nd3	4.11e-24	-0.780622	0.289	0.624	7.42e-20	Cone
Mir124-2hg	5.12e-11	-0.55183	0.351	0.56	9.26e-07	Cone
Mif	1.18e-05	-0.433043	0.376	0.501	0.212547	Cone
Gm10076	7.66e-09	-0.331318	0.423	0.605	0.000138379	Cone
Dohh	2.47e-08	-0.329706	0.496	0.688	0.00044638	Cone
Hmgb2	1.12e-05	-0.30683	0.291	0.424	0.201544	Cone
Dpm3	1.75e-06	-0.305762	0.416	0.552	0.0316937	Cone
Glmn	6.51e-06	0.30804	0.573	0.435	0.117576	Cone
Cst3	2.58e-06	0.312326	0.884	0.837	0.0466198	Cone
Calr	2.97e-05	0.316355	0.727	0.677	0.535962	Cone
Mbnl2	2.92e-07	0.3286	0.667	0.536	0.00528082	Cone
Acadm	5.19e-08	0.340796	0.422	0.264	0.000937841	Cone
Tnfsf12	2.67e-10	0.344479	0.783	0.696	4.83e-06	Cone
Hspa5	3.07e-07	0.360007	0.619	0.488	0.0055496	Cone
Srrm2	1.18e-08	0.391152	0.709	0.557	0.000214053	Cone
Rs1	1.5e-11	0.413772	0.901	0.853	2.71e-07	Cone
Gm42418	5.69e-06	0.424674	0.649	0.576	0.102743	Cone
Rom1	9.81e-06	0.426937	0.58	0.576	0.177193	Cone
Pdc	4.35e-11	0.464505	0.84	0.749	7.86e-07	Cone
Gng13	2.9e-31	-0.441409	0.866	0.911	5.23e-27	Cone_Bipolar
2010107E04Rik	2.59e-33	-0.438218	0.8	0.877	4.69e-29	Cone_Bipolar
Wdr89	2.04e-32	-0.419049	0.441	0.649	3.69e-28	Cone_Bipolar
Gm3839	2.19e-30	-0.394401	0.305	0.511	3.96e-26	Cone_Bipolar
Atp5k	1.8e-29	-0.385653	0.762	0.861	3.26e-25	Cone_Bipolar
Rps27rt	1.29e-26	-0.340463	0.389	0.592	2.32e-22	Cone_Bipolar
Eef1a2	2.92e-21	-0.330148	0.455	0.619	5.28e-17	Cone_Bipolar
Rps28	1.11e-27	-0.328562	0.778	0.89	2.01e-23	Cone_Bipolar
Rps29	1.12e-28	-0.328555	0.911	0.935	2.02e-24	Cone_Bipolar
Phpt1	2.62e-20	-0.328216	0.467	0.621	4.74e-16	Cone_Bipolar
Usmg5	1.3e-24	-0.324055	0.732	0.847	2.35e-20	Cone_Bipolar
Uba52	5.3e-17	-0.31461	0.533	0.656	9.57e-13	Cone_Bipolar
Mir124-2hg	4.02e-30	0.302117	0.952	0.874	7.27e-26	Cone_Bipolar
Srsf2	2.06e-26	0.314955	0.702	0.507	3.72e-22	Cone_Bipolar
mt-Co2	1.42e-32	0.344875	0.804	0.866	2.57e-28	Cone_Bipolar
Hmgn1	3.31e-38	0.350373	0.573	0.33	5.99e-34	Cone_Bipolar
Mat2a	8.28e-25	0.364088	0.577	0.449	1.5e-20	Cone_Bipolar
Tma7	4.28e-35	0.371047	0.579	0.348	7.73e-31	Cone_Bipolar
Rom1	1.29e-61	0.502617	0.419	0.145	2.33e-57	Cone_Bipolar
mt-Nd2	2.44e-27	0.511004	0.565	0.358	4.4e-23	Cone_Bipolar
mt-Cytb	9.88e-99	0.652572	0.649	0.597	1.78e-94	Cone_Bipolar
mt-Atp6	3.08e-109	0.756533	0.656	0.608	5.56e-105	Cone_Bipolar
Rsrp1	1.05e-95	0.888129	0.535	0.168	1.89e-91	Cone_Bipolar
Eef1a2	2.18e-11	-0.798364	0.727	1	3.94e-07	Ganglion
Rps21	1.64e-06	-0.715775	0.722	0.903	0.029636	Ganglion
Cox6c	1.49e-06	-0.56934	0.841	1	0.0268838	Ganglion
mt-Nd6	2.14e-07	-0.381305	0.079	0.484	0.00385802	Ganglion
Scand1	9.48e-08	0.339995	0.515	0.032	0.0017138	Ganglion
Ccnl1	2e-06	0.367415	0.401	0	0.0361795	Ganglion
Emg1	4.81e-07	0.373072	0.432	0	0.00868604	Ganglion
2300009A05Rik	3.15e-07	0.398576	0.441	0	0.00570028	Ganglion
Rbbp4	5.92e-07	0.410608	0.427	0	0.0106974	Ganglion
Polr1d	3.9e-07	0.41151	0.436	0	0.00704202	Ganglion
Zfand6	1.64e-06	0.419187	0.405	0	0.0296373	Ganglion
Tbcc	7.28e-07	0.421483	0.423	0	0.0131545	Ganglion
Slmap	2e-06	0.422052	0.401	0	0.0361795	Ganglion
Baz2b	1.1e-06	0.429244	0.414	0	0.0198028	Ganglion
Ccnl2	1.64e-06	0.437089	0.405	0	0.0296373	Ganglion
Ip6k2	8.58e-08	0.446613	0.467	0	0.0015501	Ganglion
Nrd1	2.37e-07	0.451373	0.454	0.161	0.00428775	Ganglion
Srsf4	2.49e-09	0.48984	0.533	0	4.5e-05	Ganglion
Hnrnpr	2.26e-08	0.515929	0.59	0.065	0.000407892	Ganglion
Mmd	5.24e-09	0.52515	0.52	0	9.47e-05	Ganglion
Rsrp1	1.17e-08	0.525994	0.974	0.645	0.000212054	Ganglion
Guk1	1.07e-07	0.542582	0.463	0	0.00193382	Ganglion
Dohh	2.49e-09	0.548438	0.533	0	4.5e-05	Ganglion
Ppa2	2.17e-08	0.550679	0.564	0.032	0.000391793	Ganglion
Gltscr2	5.24e-09	0.552103	0.52	0	9.47e-05	Ganglion
Lsm4	1.37e-08	0.577121	0.502	0	0.000247837	Ganglion
Kcnb1	8.94e-07	0.579184	0.419	0	0.0161519	Ganglion
Hsp90aa1	2.04e-10	0.588644	0.991	0.903	3.68e-06	Ganglion
Clu	1.75e-06	0.598241	0.471	0.097	0.0315346	Ganglion
Pnrc1	1.17e-06	0.607266	0.652	0.226	0.0211537	Ganglion
Ssu72	8.98e-10	0.614631	0.551	0	1.62e-05	Ganglion
Alkbh5	1.08e-08	0.654226	0.507	0	0.000195435	Ganglion
Chmp2a	1.69e-06	0.654958	0.537	0.065	0.030542	Ganglion
Bhlhe41	2e-06	0.677283	0.401	0	0.0361795	Ganglion
Tob1	2.53e-08	0.686256	0.595	0.065	0.000457719	Ganglion
H3f3a	5.48e-08	0.740726	0.476	0	0.000990829	Ganglion
Vbp1	1.37e-10	0.87228	0.656	0.032	2.47e-06	Ganglion
Cirbp	8.17e-13	0.923231	0.656	0	1.48e-08	Ganglion
Rpl10a	3.2e-09	0.928153	0.529	0	5.78e-05	Ganglion
Oaz1	6.16e-10	0.937881	0.885	0.323	1.11e-05	Ganglion
Rpl7	3.2e-09	1.02904	0.529	0	5.78e-05	Ganglion
Srsf2	4.05e-12	1.06495	0.634	0	7.32e-08	Ganglion
H3f3b	1.33e-07	1.16243	0.458	0	0.00240847	Ganglion
Ddx5	3.13e-16	1.25745	0.749	0	5.66e-12	Ganglion
Ptma	3.29e-13	1.47848	0.727	0.032	5.95e-09	Ganglion
Hspa1a	8.51e-09	1.52278	0.511	0	0.000153811	Ganglion
Hsp90aa1	6.63e-07	0.345914	0.578	0.222	0.0119772	Horizontal
Ubb	1.75e-08	0.355468	0.771	0.306	0.000315443	Horizontal
Ldha	9.3e-07	0.382272	0.661	0.194	0.016807	Horizontal
Bnip3l	5.98e-09	0.432703	0.413	0.083	0.00010803	Horizontal
Rpl27a	1.17e-06	0.480293	0.606	0.139	0.0212059	Horizontal
Pmm1	2.48e-06	0.488636	0.45	0.083	0.0448864	Horizontal
Ppp1cc	3.66e-07	0.585642	0.422	0	0.00660469	Horizontal
Tax1bp1	1.07e-06	0.609777	0.523	0.083	0.0192779	Horizontal
Zfand6	1.06e-06	0.656979	0.468	0.028	0.0192231	Horizontal
Vbp1	7.23e-07	0.691302	0.486	0.028	0.0130563	Horizontal
Tomm20	8.9e-09	0.700515	0.495	0	0.000160845	Horizontal
Ndufs2	1.45e-08	0.744224	0.486	0	0.000262027	Horizontal
H2afv	1.49e-07	0.794964	0.596	0.083	0.00269595	Horizontal
Srsf2	1.5e-07	0.848428	0.44	0	0.00271228	Horizontal
Ypel3	1.04e-09	0.849003	0.67	0.083	1.89e-05	Horizontal
Srpk2	4.45e-09	0.864974	0.771	0.556	8.05e-05	Horizontal
Srrm2	8.47e-07	0.992642	0.771	0.306	0.0153134	Horizontal
Ddx5	8.94e-11	1.11743	0.651	0.028	1.62e-06	Horizontal
Rps27rt	3.01e-116	-0.7438	0.485	0.812	5.44e-112	Muller
Mt3	3.36e-37	-0.64219	0.516	0.685	6.07e-33	Muller
Wdr89	5.71e-83	-0.621393	0.451	0.757	1.03e-78	Muller
Rps28	1.23e-67	-0.562708	0.832	0.878	2.22e-63	Muller
Cst3	3.95e-118	-0.541243	0.479	0.041	7.14e-114	Muller
Rps29	4.32e-151	-0.531471	0.982	0.978	7.8e-147	Muller
Mt2	1.25e-09	-0.523755	0.604	0.689	2.25e-05	Muller
Rps12-ps3	2.14e-70	-0.496325	0.233	0.511	3.87e-66	Muller
Usmg5	1.65e-14	-0.476924	0.488	0.556	2.98e-10	Muller
Gm10073	1.26e-41	-0.469877	0.332	0.572	2.27e-37	Muller
Rps21	6.12e-66	-0.461365	0.888	0.945	1.11e-61	Muller
Gm9843	5.37e-47	-0.460888	0.41	0.643	9.69e-43	Muller
Rpl23a-ps3	1.61e-48	-0.456509	0.444	0.696	2.9e-44	Muller
Rpl38	2.43e-89	-0.454821	0.942	0.964	4.38e-85	Muller
Rps27	3.18e-119	-0.453183	0.975	0.981	5.75e-115	Muller
Rpl39	9.64e-59	-0.429686	0.904	0.936	1.74e-54	Muller
Ndufa3	1.39e-47	-0.421203	0.721	0.891	2.51e-43	Muller
Gm10076	1.49e-43	-0.414777	0.536	0.76	2.7e-39	Muller
Phpt1	1.72e-43	-0.402054	0.519	0.723	3.11e-39	Muller
Rpl41	5.22e-81	-0.401076	0.979	0.966	9.42e-77	Muller
Rpl27	4.16e-40	-0.399799	0.807	0.866	7.52e-36	Muller
Gm2000	2.6e-55	-0.397608	0.199	0.446	4.7e-51	Muller
mt-Nd3	2.39e-25	-0.383443	0.788	0.828	4.32e-21	Muller
Rpl10-ps3	6.48e-30	-0.377766	0.45	0.622	1.17e-25	Muller
Bloc1s1	7.86e-33	-0.364911	0.31	0.508	1.42e-28	Muller
Uba52	3.79e-25	-0.363584	0.479	0.667	6.85e-21	Muller
Rpl37	1.22e-72	-0.361609	0.968	0.962	2.2e-68	Muller
Vim	1.91e-42	-0.360296	0.822	0.918	3.46e-38	Muller
Dpm3	2.03e-36	-0.35463	0.426	0.631	3.66e-32	Muller
Uqcr11	4.61e-39	-0.348873	0.837	0.931	8.32e-35	Muller
Rpl37a	1.7e-59	-0.348294	0.955	0.963	3.06e-55	Muller
Rpl35	3.3e-43	-0.345541	0.904	0.932	5.96e-39	Muller
Tomm7	1.25e-32	-0.345278	0.641	0.818	2.26e-28	Muller
Cd9	1.37e-47	-0.344218	0.893	0.954	2.47e-43	Muller
Tubb4b	2.56e-35	-0.343586	0.678	0.835	4.62e-31	Muller
Romo1	1.42e-32	-0.336643	0.645	0.821	2.57e-28	Muller
Sec61g	1.69e-30	-0.335909	0.675	0.821	3.05e-26	Muller
mt-Atp8	6.93e-41	-0.335643	0.315	0.56	1.25e-36	Muller
Clu	1.04e-57	-0.335524	0.981	0.991	1.88e-53	Muller
Snrpg	6.3e-27	-0.328964	0.502	0.678	1.14e-22	Muller
Tuba1a	8.2e-29	-0.323253	0.836	0.898	1.48e-24	Muller
Rpl36a	2.93e-35	-0.321524	0.87	0.94	5.3e-31	Muller
Gnas	3.15e-35	-0.309268	0.885	0.951	5.69e-31	Muller
Psap	5.98e-17	-0.308775	0.816	0.884	1.08e-12	Muller
Gm11808	9.14e-28	-0.308245	0.291	0.49	1.65e-23	Muller
Tceb2	1.02e-22	-0.305028	0.859	0.906	1.84e-18	Muller
Prdx1	9.49e-47	-0.30461	0.92	0.982	1.71e-42	Muller
Rpl36	2.11e-40	-0.302951	0.933	0.952	3.82e-36	Muller
Rpl31	2.12e-44	-0.302562	0.959	0.962	3.82e-40	Muller
Myeov2	8.74e-17	-0.301256	0.669	0.787	1.58e-12	Muller
D630033O11Rik	1.85e-18	-0.300948	0.446	0.571	3.35e-14	Muller
Anp32a	5.24e-44	0.30204	0.586	0.298	9.47e-40	Muller
Ftl1	7.13e-36	0.308533	0.994	0.987	1.29e-31	Muller
Hist3h2a	9.36e-21	0.308709	0.572	0.437	1.69e-16	Muller
mt-Nd1	2.47e-42	0.31064	0.947	0.912	4.46e-38	Muller
Meg3	1e-10	0.312144	0.41	0.296	1.81e-06	Muller
Ppp1cc	5.33e-30	0.312335	0.477	0.278	9.64e-26	Muller
Chd7	1.59e-12	0.312963	0.576	0.513	2.87e-08	Muller
Srsf7	1.73e-20	0.324096	0.43	0.304	3.12e-16	Muller
Ctgf	1.78e-13	0.327871	0.536	0.417	3.22e-09	Muller
Xist	4.13e-14	0.336858	0.481	0.336	7.46e-10	Muller
Ttc14	4.66e-27	0.338389	0.61	0.476	8.41e-23	Muller
Srrm2	1.45e-35	0.345171	0.754	0.535	2.62e-31	Muller
Grina	7.87e-63	0.346391	0.48	0.164	1.42e-58	Muller
Dnaja1	2.32e-07	0.347173	0.717	0.705	0.0042001	Muller
Hspa8	3.87e-32	0.351113	0.934	0.886	7e-28	Muller
Hspe1	9.94e-11	0.358827	0.713	0.652	1.8e-06	Muller
Tpd52	4.27e-54	0.360766	0.405	0.13	7.72e-50	Muller
Pgam1	1.67e-45	0.36254	0.41	0.152	3.02e-41	Muller
Ccnl1	4.51e-16	0.372178	0.471	0.372	8.15e-12	Muller
Ddx5	6.74e-45	0.375167	0.772	0.479	1.22e-40	Muller
Ddit4	2.64e-11	0.379507	0.426	0.344	4.76e-07	Muller
Dtx3	1.05e-56	0.387164	0.418	0.134	1.9e-52	Muller
Pnrc1	4.1e-36	0.407026	0.653	0.443	7.4e-32	Muller
Ptp4a1	1.07e-18	0.414339	0.557	0.457	1.93e-14	Muller
Actg1	1.53e-46	0.418611	0.952	0.919	2.76e-42	Muller
Srf	1.09e-28	0.444201	0.471	0.283	1.97e-24	Muller
Ndufa4	6.52e-101	0.445324	0.409	0.029	1.18e-96	Muller
Timp3	1.64e-28	0.451664	0.918	0.882	2.97e-24	Muller
Usp2	5.05e-24	0.465481	0.481	0.369	9.12e-20	Muller
Msmo1	3.77e-22	0.477781	0.489	0.362	6.81e-18	Muller
Utp14b	5.31e-35	0.480355	0.736	0.582	9.6e-31	Muller
H3f3b	3.4e-39	0.490742	0.945	0.847	6.14e-35	Muller
mt-Co2	2.88e-66	0.492601	0.861	0.795	5.2e-62	Muller
Idi1	3.01e-20	0.497576	0.424	0.291	5.45e-16	Muller
mt-Atp6	5.27e-100	0.50211	0.9	0.884	9.52e-96	Muller
Fosb	1.81e-47	0.514525	0.835	0.683	3.28e-43	Muller
Jun	3.41e-62	0.547207	0.924	0.868	6.16e-58	Muller
Plk2	2.86e-21	0.5538	0.463	0.301	5.17e-17	Muller
Fos	2.56e-73	0.564449	0.903	0.815	4.62e-69	Muller
mt-Co3	8.15e-86	0.573394	0.862	0.675	1.47e-81	Muller
Coq10b	1.55e-30	0.5738	0.619	0.478	2.8e-26	Muller
Ypel3	7.81e-89	0.585921	0.663	0.293	1.41e-84	Muller
Cirbp	1.18e-84	0.587968	0.681	0.319	2.13e-80	Muller
Actb	1.26e-39	0.588524	0.92	0.9	2.28e-35	Muller
Zfp36	1.55e-26	0.596723	0.633	0.492	2.8e-22	Muller
Ldha	2.23e-69	0.599531	0.435	0.116	4.03e-65	Muller
Jund	1.6e-78	0.607209	0.949	0.906	2.9e-74	Muller
Egr1	6.39e-75	0.621362	0.871	0.755	1.16e-70	Muller
Dusp1	5.79e-71	0.639227	0.866	0.684	1.05e-66	Muller
Cyr61	1.5e-65	0.646076	0.868	0.765	2.71e-61	Muller
mt-Cytb	4.66e-110	0.681396	0.87	0.684	8.42e-106	Muller
Fam3c	6.56e-121	0.681435	0.404	0.002	1.19e-116	Muller
Dusp5	1.81e-43	0.747822	0.419	0.195	3.27e-39	Muller
Junb	4.61e-78	0.764635	0.866	0.723	8.34e-74	Muller
Ddit3	6.79e-36	0.779347	0.663	0.543	1.23e-31	Muller
Insig1	5.23e-59	0.785702	0.607	0.357	9.45e-55	Muller
Srsf2	2.6e-116	0.797823	0.576	0.142	4.69e-112	Muller
Gm6169	1.89e-64	0.829377	0.49	0.198	3.42e-60	Muller
Ier2	8.65e-88	0.86161	0.854	0.751	1.56e-83	Muller
Spry2	8.92e-84	0.893781	0.556	0.192	1.61e-79	Muller
Nr4a1	1.68e-80	0.964463	0.616	0.316	3.04e-76	Muller
Btg2	8.74e-116	0.97184	0.878	0.729	1.58e-111	Muller
Mat2a	1.35e-86	1.02044	0.632	0.295	2.44e-82	Muller
Hsp90aa1	3.12e-104	1.05529	0.818	0.536	5.65e-100	Muller
Dio2	4.23e-107	1.09112	0.595	0.232	7.65e-103	Muller
Dnajb1	5.64e-63	1.1038	0.598	0.351	1.02e-58	Muller
Pde10a	8.94e-75	1.11945	0.402	0.114	1.62e-70	Muller
Hmgn1	2.12e-209	1.27501	0.657	0.051	3.83e-205	Muller
Rsrp1	7.78e-199	1.30525	0.724	0.157	1.41e-194	Muller
Mif	2.18e-210	-0.675431	0.4	0.59	3.95e-206	Rod
mt-Co1	1.49e-220	-0.657334	0.178	0.434	2.68e-216	Rod
Tpi1	5.73e-92	-0.432853	0.534	0.662	1.04e-87	Rod
Hk2	5.25e-191	-0.40675	0.603	0.824	9.49e-187	Rod
Plekhb1	1.25e-164	-0.399078	0.465	0.698	2.26e-160	Rod
Mir124-2hg	3.7e-127	-0.385006	0.63	0.803	6.68e-123	Rod
Purb	6.6e-136	-0.384622	0.439	0.652	1.19e-131	Rod
Drd4	5.51e-176	-0.365549	0.566	0.796	9.96e-172	Rod
Casz1	2.44e-121	-0.361577	0.46	0.662	4.41e-117	Rod
Rsrp1	1.02e-70	-0.354735	0.354	0.513	1.84e-66	Rod
Rorb	5.54e-175	-0.354123	0.52	0.75	1e-170	Rod
Amer2	1.09e-163	-0.353928	0.249	0.438	1.98e-159	Rod
Slc17a7	3.17e-107	-0.333784	0.617	0.779	5.72e-103	Rod
Higd1a	1.48e-135	-0.315795	0.383	0.582	2.68e-131	Rod
Rgs9bp	3.14e-85	-0.308109	0.394	0.568	5.67e-81	Rod
Msi1	1.32e-90	-0.307933	0.365	0.546	2.39e-86	Rod
Pfkl	1.46e-114	-0.303203	0.287	0.471	2.64e-110	Rod
Abca4	5.22e-73	-0.302169	0.437	0.596	9.43e-69	Rod
Sag	1.99e-283	0.309404	0.998	0.999	3.6e-279	Rod
AY036118	7.11e-56	0.314336	0.451	0.398	1.28e-51	Rod
Guca1a	5.5e-145	0.323315	0.971	0.961	9.95e-141	Rod
Ssb	1.12e-132	0.338444	0.498	0.473	2.02e-128	Rod
Ncl	3.02e-139	0.345625	0.596	0.6	5.45e-135	Rod
Srrm2	1.31e-122	0.383271	0.592	0.541	2.37e-118	Rod
Ppia	2.5e-112	0.426289	0.562	0.381	4.51e-108	Rod
Hsp90ab1	1.9e-198	0.458529	0.43	0.367	3.43e-194	Rod
Actg1	2.11e-107	0.463291	0.612	0.454	3.82e-103	Rod
Glmn	3.02e-140	0.477691	0.442	0.34	5.45e-136	Rod
Itm2b	2.5e-150	0.497066	0.611	0.4	4.51e-146	Rod
Hspa8	1.47e-140	0.567159	0.712	0.534	2.66e-136	Rod
Gm42418	0	1.11495	0.72	0.507	0	Rod
Wdr89	5.62e-54	-0.56559	0.414	0.698	1.02e-49	Rod_Bipolar
mt-Nd3	3.25e-34	-0.562416	0.676	0.763	5.88e-30	Rod_Bipolar
Vsx2	1.61e-64	-0.521917	0.828	0.928	2.9e-60	Rod_Bipolar
Gng13	1.77e-136	-0.518398	0.997	0.999	3.2e-132	Rod_Bipolar
Rps27rt	9.31e-44	-0.511108	0.376	0.648	1.68e-39	Rod_Bipolar
Ptms	7.12e-42	-0.466028	0.763	0.88	1.29e-37	Rod_Bipolar
2010107E04Rik	5.55e-92	-0.459613	0.976	0.989	1e-87	Rod_Bipolar
Rps28	1.59e-40	-0.454516	0.828	0.899	2.87e-36	Rod_Bipolar
Grm6	3.05e-57	-0.448854	0.857	0.947	5.51e-53	Rod_Bipolar
Trnp1	2.08e-84	-0.424993	0.974	0.982	3.75e-80	Rod_Bipolar
Wscd2	7.12e-38	-0.417085	0.588	0.758	1.29e-33	Rod_Bipolar
Usmg5	8.59e-41	-0.397425	0.842	0.946	1.55e-36	Rod_Bipolar
Rpl23a-ps3	4.15e-26	-0.394975	0.394	0.598	7.5e-22	Rod_Bipolar
Uba52	1.11e-26	-0.389941	0.548	0.729	2e-22	Rod_Bipolar
Atp5k	1.22e-28	-0.385044	0.792	0.9	2.2e-24	Rod_Bipolar
Rps29	8.39e-52	-0.380097	0.957	0.959	1.52e-47	Rod_Bipolar
Tuba1a	5.64e-39	-0.352296	0.952	0.972	1.02e-34	Rod_Bipolar
Gm11808	4.73e-17	-0.344696	0.359	0.515	8.54e-13	Rod_Bipolar
Gpr162	6.57e-21	-0.343393	0.293	0.443	1.19e-16	Rod_Bipolar
Cox17	9.4e-25	-0.343161	0.706	0.844	1.7e-20	Rod_Bipolar
Nmt1	6.97e-25	-0.342508	0.275	0.447	1.26e-20	Rod_Bipolar
Selm	3.87e-27	-0.335262	0.693	0.802	6.99e-23	Rod_Bipolar
Neurod4	7.67e-28	-0.329346	0.784	0.903	1.39e-23	Rod_Bipolar
Hist3h2a	3.99e-25	-0.328919	0.608	0.755	7.21e-21	Rod_Bipolar
Sec61g	5.93e-21	-0.326875	0.714	0.814	1.07e-16	Rod_Bipolar
Rps21	9.24e-22	-0.325777	0.828	0.902	1.67e-17	Rod_Bipolar
Gm3839	5.39e-26	-0.323881	0.232	0.424	9.74e-22	Rod_Bipolar
Tceb2	9.14e-21	-0.318835	0.808	0.879	1.65e-16	Rod_Bipolar
Aes	3.32e-26	-0.316951	0.65	0.791	6e-22	Rod_Bipolar
Rpl39	1.88e-19	-0.316735	0.863	0.91	3.39e-15	Rod_Bipolar
Phpt1	9.04e-22	-0.315383	0.443	0.605	1.63e-17	Rod_Bipolar
Isl1	3.76e-37	-0.30584	0.954	0.983	6.8e-33	Rod_Bipolar
mt-Atp8	2.31e-20	-0.304721	0.249	0.424	4.17e-16	Rod_Bipolar
Rps27	9.49e-27	-0.303959	0.935	0.937	1.71e-22	Rod_Bipolar
Ndufa3	3.07e-18	-0.303575	0.565	0.72	5.55e-14	Rod_Bipolar
Dpm3	3.53e-19	-0.30324	0.37	0.552	6.38e-15	Rod_Bipolar
Atp2b1	7.09e-46	0.309498	0.991	0.955	1.28e-41	Rod_Bipolar
Tomm20	6.49e-23	0.313746	0.707	0.567	1.17e-18	Rod_Bipolar
Nap1l5	3.37e-24	0.318934	0.933	0.85	6.09e-20	Rod_Bipolar
Cd63	6.84e-18	0.321034	0.568	0.467	1.24e-13	Rod_Bipolar
Srpk2	1.23e-30	0.322017	0.579	0.49	2.23e-26	Rod_Bipolar
Frat2	1.15e-15	0.343527	0.43	0.339	2.08e-11	Rod_Bipolar
Phyhipl	7.2e-26	0.360263	0.755	0.612	1.3e-21	Rod_Bipolar
Car2	2.3e-21	0.371814	0.81	0.66	4.15e-17	Rod_Bipolar
Camk2d	1.98e-33	0.378137	0.792	0.707	3.58e-29	Rod_Bipolar
Tob1	3.58e-30	0.380616	0.523	0.446	6.48e-26	Rod_Bipolar
Neurod1	2.97e-44	0.384247	0.585	0.299	5.37e-40	Rod_Bipolar
Hnrnph3	6.59e-35	0.399766	0.56	0.442	1.19e-30	Rod_Bipolar
Mir124-2hg	1.46e-79	0.408692	0.984	0.904	2.64e-75	Rod_Bipolar
Rd3	1.62e-26	0.427997	0.59	0.446	2.93e-22	Rod_Bipolar
Cited2	6.01e-33	0.447946	0.745	0.69	1.09e-28	Rod_Bipolar
Eif1	2.16e-105	0.453618	0.99	0.926	3.9e-101	Rod_Bipolar
Bzw2	1.06e-52	0.464507	0.529	0.388	1.92e-48	Rod_Bipolar
Ptma	6.99e-47	0.484594	0.866	0.685	1.26e-42	Rod_Bipolar
Arid5b	6.7e-39	0.49278	0.588	0.35	1.21e-34	Rod_Bipolar
1110008F13Rik	2.74e-62	0.508755	0.638	0.493	4.95e-58	Rod_Bipolar
Adrb1	2.2e-35	0.523343	0.514	0.301	3.97e-31	Rod_Bipolar
Ssu72	8e-89	0.538005	0.409	0.065	1.45e-84	Rod_Bipolar
Trpc1	4.02e-45	0.578638	0.498	0.289	7.26e-41	Rod_Bipolar
Mat2a	1.45e-62	0.600683	0.59	0.287	2.62e-58	Rod_Bipolar
Tmsb4x	6.03e-53	0.603766	0.423	0.136	1.09e-48	Rod_Bipolar
Ldha	5.04e-58	0.61137	0.74	0.424	9.11e-54	Rod_Bipolar
Ptprr	1.46e-56	0.647839	0.415	0.146	2.63e-52	Rod_Bipolar
Tma7	1.73e-140	0.83536	0.532	0.076	3.13e-136	Rod_Bipolar
Gadd45g	8.98e-101	0.92727	0.727	0.453	1.62e-96	Rod_Bipolar
Eif1b	1.04e-218	1.21065	0.889	0.56	1.89e-214	Rod_Bipolar
Rsrp1	8.85e-202	1.2397	0.594	0.039	1.6e-197	Rod_Bipolar
