# Supplementary material for: Single-cell profiling reveals Müller glia coordinate retinal intercellular communication during light/dark adaptation via thyroid hormone signaling
Source: Protein Cell. 2023 Feb 21;14(8):603–17. doi: 10.1093/procel/pwad007 (PMC10392031; doi:10.1093/procel/pwad007)
Supplement: pwad007_suppl_Supplementary_Table_S2 [file pwad007_suppl_supplementary_table_s2.xlsx]

## Sheet: Sheet1
Table 3. Differential expression genes of bulk RNA-Seq during dark/light adaptation
Gene	baseMean	log2FoldChange	P-value	P-value adjust	light retina-1	light retina-2	dark retina-1	dark retina-2
Ptpn20	124.322	-3.11041	2.1402e-16	6.24886e-15	4.76754	4.60695	8.09006	7.43624
Irf7	3224.34	-3.00138	2.70852e-134	7.76586e-131	9.55161	9.41232	12.658	12.2884
F11	83.7916	-2.9472	2.94836e-12	5.15459e-11	4.36899	4.15444	7.13445	7.28719
Pmp2	90.6105	-2.6527	1.16315e-10	1.62841e-09	4.66445	4.60695	7.54127	6.98233
Rnf183	122.006	-2.52504	3.18779e-13	6.22619e-12	4.95395	5.36594	7.5899	7.80176
2610528A11Rik	192.425	-2.51722	1.94205e-15	5.08052e-14	5.66445	5.99398	8.68625	7.92672
Fabp4	231.963	-2.39482	2.88993e-20	1.2114e-18	6.15749	6.26406	8.78006	8.40944
Drd4	18383.2	-2.21451	8.65403e-182	6.20321e-178	12.7509	12.5845	14.8892	14.88
Glb1l3	692.427	-2.16907	8.91438e-06	5.83812e-05	7.94848	8.00454	10.5698	9.54284
Awat2	55.2855	-2.16377	9.22548e-06	6.02261e-05	4.49452	4.15444	6.51632	6.47983
Cd207	59.1493	-2.12645	1.62555e-05	0.000101189	3.99702	4.8134	6.77656	6.37292
Acap1	37.0551	-2.03405	0.000730714	0.00309835	3.99702	3.71387	6.17752	5.54694
Sik2	6196.92	-2.01585	1.73491e-82	2.76352e-79	11.1354	11.3797	13.3991	13.147
A830052D11Rik	59.2976	-1.98386	7.18003e-05	0.000390193	4.99702	3.99398	6.76248	6.33544
Ttc18	474.626	-1.95888	1.53401e-28	1.61702e-26	7.60305	7.6	9.4888	9.62861
Rorb	14505.7	-1.94096	5.99726e-154	2.86589e-150	12.5846	12.5134	14.5323	14.4473
Car12	54.2708	-1.85888	0.000125415	0.000644657	4.61	4.49148	6.533	6.27734
Casc1	139.724	-1.82681	3.69674e-09	4.15007e-08	5.81645	6.05626	7.65991	7.86887
Cd300lf	59.894	-1.79937	0.000154613	0.000774206	4.30188	5.07644	6.56579	6.51378
4933406J10Rik	65.0591	-1.79667	6.34353e-05	0.000349907	4.61	5.07644	6.77656	6.53046
Ttll11	1089.04	-1.79606	8.63366e-35	1.6503e-32	8.98638	8.86651	10.8918	10.5336
Alox5ap	176.812	-1.77974	2.54084e-10	3.37273e-09	6.47942	6.13533	8.2038	7.98233
Insl5	477.746	-1.7774	8.96457e-21	3.95434e-19	7.61692	7.87806	9.67877	9.36596
Slc17a9	44.6512	-1.7769	0.000780134	0.00327977	4.36899	4.29883	6.19858	6.01825
Klkb1	238.188	-1.7719	9.01369e-14	1.9003e-12	6.76754	6.7394	8.452	8.59531
1600014C23Rik	155.093	-1.76895	8.86696e-10	1.08554e-08	6.11901	6.15444	7.93555	7.87542
Esrrb	29317.6	-1.76567	2.99071e-144	1.07187e-140	13.68	13.7234	15.5077	15.4262
Mcm10	512.327	-1.7445	9.53076e-24	5.94056e-22	7.94848	7.80738	9.71577	9.5263
Ip6k3	238.392	-1.74121	1.37208e-08	1.44104e-07	6.80438	6.752	8.93868	7.92672
4930525G20Rik	182.098	-1.72794	7.9979e-09	8.68621e-08	6.53892	6.24636	8.40294	7.78795
Pfn4	54.1374	-1.71152	0.000560525	0.00245365	4.23149	4.99398	6.33799	6.40944
Rhobtb1	905.949	-1.6917	1.2635e-37	3.12303e-35	8.73928	8.74572	10.4465	10.4218
Hdc	643.437	-1.66679	6.64937e-05	0.000365092	8.33162	8.20113	10.3019	9.44066
C130080G10Rik	446.319	-1.64512	9.85234e-20	3.98992e-18	7.65775	7.84903	9.44761	9.3543
H1foo	60.7719	-1.63781	0.000397408	0.00180636	5.11901	4.60695	6.39384	6.6421
Ppp2r1b	3795.41	-1.63016	7.4667e-58	4.86557e-55	10.8247	10.8867	12.6097	12.3511
Hk2	31760.1	-1.61134	3.67583e-58	2.50937e-55	13.9583	13.9115	15.721	15.3478
A930006I01Rik	3300.38	-1.60674	5.78064e-73	5.91937e-70	10.6451	10.6985	12.3113	12.2455
Pabpn1l	72.0322	-1.57915	0.000154575	0.000774206	5.30188	5.0358	6.68997	6.81543
Wdr63	84.1221	-1.57699	0.000406253	0.00184364	5.88684	4.6614	6.74827	7.17498
Aqp1	14331.2	-1.57569	1.58779e-84	2.84531e-81	12.8323	12.7951	14.4797	14.2933
Ak4	2901.61	-1.57098	1.63464e-56	1.01888e-53	10.574	10.4495	12.1585	12.0056
Sox30	50.9274	-1.55901	0.00263752	0.00954696	5.07948	4.15444	6.37546	6.10988
Cyp4f41-ps	223.457	-1.554	6.33419e-10	7.91001e-09	6.96484	6.6747	8.25496	8.4969
Glt28d2	1022.85	-1.5467	9.10821e-33	1.4193e-30	9.01808	9.0358	10.6485	10.4948
Spatc1l	106.684	-1.54639	6.23098e-05	0.000344382	5.81645	5.71387	6.8043	7.68743
A930007I19Rik	129.819	-1.53491	8.7598e-07	6.86983e-06	5.99702	6.11597	7.63695	7.54694
Pdc	91784.7	-1.52238	1.26962e-100	3.03355e-97	15.5324	15.5328	17.1248	16.9817
Slc16a3	3856.55	-1.52205	1.9428e-46	7.52754e-44	11.0561	10.8571	12.353	12.6005
2210404O07Rik	307.107	-1.51695	1.59881e-12	2.88671e-11	7.45645	7.15444	8.81798	8.8424
Wdr78	4614.77	-1.51518	6.78262e-63	5.40198e-60	11.2522	11.1954	12.825	12.6481
3010001F23Rik	934.121	-1.51353	3.64496e-30	4.50467e-28	8.97026	8.86941	10.4813	10.3856
Gm19466	84.7956	-1.50828	0.000401666	0.00182513	5.88684	4.86071	6.8043	7.12094
Npsr1	73.316	1.50076	0.000483018	0.00215249	6.44872	7.01504	5.33799	5.17498
Tuba8	175.185	1.50176	3.39253e-06	2.40533e-05	7.92637	8.10127	5.92295	6.933
Coro1a	207.89	1.50243	1.5477e-08	1.61366e-07	8.4292	8.07644	6.61362	6.89487
Tmem179	1152.6	1.50438	3.99258e-21	1.81707e-19	10.8224	10.6421	8.93555	9.47553
Cnih3	134.786	1.50622	9.85054e-07	7.67068e-06	7.68435	7.59301	6.13445	6.13191
Kctd16	73.5468	1.5069	0.000651344	0.0028041	6.33582	7.09634	5.33799	5.17498
Dok5	168.642	1.50829	1.92174e-07	1.69852e-06	7.88684	8.0358	6.19858	6.67248
Syt16	209.796	1.51081	4.32231e-08	4.23256e-07	8.46031	8.07142	6.49945	6.9944
Nell2	903.241	1.5141	3.70817e-28	3.77024e-26	10.4718	10.2945	8.86814	8.87542
Lgi2	84.1909	1.51675	0.000119278	0.000615985	6.82842	7.08642	5.61362	5.25744
Hspb8	159.188	1.5178	8.65664e-07	6.79636e-06	7.91518	7.84903	5.9727	6.67248
Scn1b	801.01	1.52026	0.000122613	0.00063048	10.3019	10.1208	8.23981	9.0388
Lgi3	383.695	1.52572	3.6118e-14	7.97824e-13	9.28894	9.00454	7.71941	7.53046
Ctxn3	54.6579	1.52579	0.00251206	0.00915661	5.95395	6.64798	4.54949	5.04171
Pde3a	1129.35	1.52585	8.32514e-28	8.23098e-26	10.5952	10.8187	9.04425	9.31393
Shh	141.27	1.52593	5.36244e-05	0.000300532	7.8462	7.56472	5.37546	6.70222
Serpine1	79.5926	1.52945	0.000649514	0.00279707	6.97565	6.78916	5.84495	4.61107
Kcnc2	1031.53	1.5359	1.00363e-27	9.85484e-26	10.5864	10.5798	8.86485	9.20905
Atp1b1	9656.87	1.53789	5.03834e-09	5.56041e-08	13.836	13.7843	11.983	12.5135
Kcnh1	332.319	1.53912	1.1747e-13	2.44065e-12	9.04142	8.85196	7.33799	7.47983
Tfap2a	720.723	1.54228	9.14471e-05	0.000483937	10.2461	9.86361	8.12348	8.83906
Lor	96.7364	1.54255	7.14873e-05	0.000388934	7.2846	7.04606	5.17752	5.97016
March4	782.443	1.55576	1.64847e-26	1.39014e-24	10.2516	10.1245	8.54539	8.71687
Gfra1	847.127	1.5625	2.7635e-22	1.41491e-20	10.3515	10.2586	8.49094	8.95788
Scn5a	205.036	1.5632	2.10338e-08	2.14431e-07	8.49076	7.98333	6.533	6.8424
Srgap1	461.777	1.56392	2.06784e-17	6.66169e-16	9.53892	9.31378	7.76954	7.95788
Clmp	192.68	1.56579	3.24524e-09	3.68067e-08	8.24941	8.08642	6.49945	6.70222
Resp18	316.667	1.57693	5.77437e-13	1.10082e-11	9.04142	8.72029	7.37546	7.24738
Frem3	56.3153	1.58321	0.000805889	0.00336829	6.47942	6.3159	4.89741	4.73137
Spp1	106.571	1.58898	4.21623e-06	2.92424e-05	7.29326	7.34946	5.76248	5.70222
Slc6a12	128.057	1.59234	0.000122481	0.000630029	7.55342	7.62076	4.94804	6.59531
Cbln2	959.635	1.59245	4.42073e-18	1.51616e-16	10.6594	10.3053	8.55358	9.18027
Elavl4	590.018	1.59825	7.50176e-23	4.07368e-21	9.7153	9.86651	8.12898	8.25744
Hgf	112.593	1.60106	3.81627e-06	2.67269e-05	7.46415	7.34114	5.54949	6.01825
Adam19	112.587	1.60113	1.04273e-05	6.72751e-05	7.41735	7.39033	5.33799	6.1536
Cnr1	443.575	1.60411	2.58337e-17	8.15754e-16	9.3974	9.36799	7.58191	7.9517
Syt6	624.321	1.6048	3.44336e-24	2.25407e-22	9.92637	9.82388	8.35215	8.18555
Miat	1082.78	1.6215	6.20191e-35	1.21795e-32	10.6544	10.6944	8.92926	9.167
Glmn	3409.39	1.62224	8.54421e-56	4.71115e-53	12.2413	12.4126	10.8086	10.5983
Dcx	154.076	1.62343	1.40767e-07	1.27402e-06	7.59606	8.08642	6.29951	6.17498
Ankrd34c	81.3933	1.62356	7.24539e-05	0.000393149	6.81645	7.05626	5.58191	4.9944
Onecut3	260.573	1.6248	3.21885e-11	4.82693e-10	8.42131	8.79526	6.84495	7.13191
Gdf15	161.824	1.62525	9.81154e-09	1.05441e-07	7.97026	7.8952	6.31888	6.29697
Slc2a13	1274.12	1.63047	6.7646e-40	2.1082e-37	10.8491	10.9713	9.19858	9.35898
Lingo2	174.823	1.63701	1.08787e-08	1.15905e-07	8.0233	8.07142	6.13445	6.6421
Syt5	464.161	1.64053	2.4447e-14	5.58077e-13	9.70884	9.15207	7.6523	7.96403
Scn4b	59.1576	1.6421	0.000607267	0.00263652	6.56777	6.39837	4.41199	5.17498
2810011L19Rik	669.12	1.64434	4.91451e-21	2.21555e-19	10.1563	9.79221	8.19858	8.47122
Adamts9	55.0491	1.65084	0.00102544	0.00418296	6.38529	6.38225	5.13445	4.17498
Grm2	418.67	1.65272	5.75546e-15	1.42259e-13	9.52243	9.06386	7.51632	7.78795
Ankrd55	203.989	1.65428	2.00571e-10	2.70752e-09	8.25829	8.29022	6.44761	6.77401
Slc17a6	931.821	1.65447	3.10785e-30	3.87427e-28	10.4331	10.498	8.63695	8.9671
Dpf1	373.978	1.65514	2.558e-15	6.58374e-14	9.31257	8.9645	7.38468	7.59531
1700028K03Rik	1653.93	1.66046	6.39124e-48	2.77651e-45	11.2036	11.3812	9.60773	9.66116
D430041D05Rik	258.005	1.66236	3.57962e-11	5.33445e-10	8.40541	8.7983	6.74827	7.13191
Pde3b	533.058	1.68337	6.10499e-22	2.98707e-20	9.65775	9.67635	8.13991	7.80861
Npr3	99.6681	1.68374	9.94039e-06	6.43656e-05	7.44872	7.01504	5.25998	5.81543
Kcna1	1212.03	1.6877	5.84141e-35	1.16309e-32	10.9173	10.7861	8.9879	9.32353
Gabrg1	175.156	1.68904	8.82713e-07	6.91507e-06	8.01808	8.10619	5.61362	6.86887
Slc52a3	93.6075	1.69655	1.52444e-05	9.51015e-05	7.04911	7.26406	5.7905	5.04171
Kcnc4	738.281	1.70169	1.86169e-20	8.0389e-19	10.3608	9.88236	8.25998	8.59927
Spry4	646.622	1.71453	7.66034e-29	8.25704e-27	9.90108	10.0032	8.23472	8.24233
Obscn	103.697	1.71648	2.37926e-06	1.73672e-05	7.09938	7.49897	5.48238	5.70222
Tmem163	295.42	1.71828	2.4304e-14	5.55697e-13	8.69419	8.94269	6.9727	7.22706
Palm2	78.8617	1.72222	3.57022e-05	0.000207975	6.99702	6.83725	4.84495	5.47983
Efna3	189.548	1.73161	4.34574e-10	5.58249e-09	8.36077	7.98866	6.35684	6.54694
Tgfbi	41.4751	1.73693	0.00172693	0.00659477	6.13838	5.83725	4.25998	4.25744
Htr2c	119.835	1.73723	1.26073e-07	1.14609e-06	7.56061	7.49148	5.7905	5.78795
Grm4	254.639	1.73737	4.82455e-11	7.07206e-10	8.82842	8.36184	6.59785	7.10988
Zbtb16	392.711	1.74727	2.46583e-20	1.04278e-18	9.23599	9.24636	7.47376	7.51378
2010300C02Rik	60.5151	1.75597	0.000406866	0.00184583	6.90956	6.05626	4.54949	4.9944
Clvs2	51.3399	1.76083	0.000417192	0.0018879	6.36899	6.24636	4.41199	4.67248
AI593442	1411.68	1.76377	3.15402e-38	8.22109e-36	11.1787	10.9973	9.13445	9.4969
Fstl4	93.5133	1.764	2.24639e-06	1.64728e-05	7.12873	7.2194	5.51632	5.29697
Rasd2	497.142	1.77867	5.21835e-23	2.87732e-21	9.70722	9.45918	7.74827	7.86887
Shc3	88.4175	1.78003	8.40904e-06	5.53753e-05	6.7922	7.34946	5.25998	5.37292
Opcml	254.658	1.78878	1.36868e-14	3.2061e-13	8.62037	8.63103	6.74827	6.9204
Ptchd4	87.6797	1.78996	7.75331e-05	0.000418177	6.88684	7.26406	4.41199	5.8424
Nefm	2690.2	1.79332	9.68698e-11	1.37226e-09	12.0359	12.0196	9.92453	10.4895
Gja10	68.8987	1.79392	4.67766e-05	0.000266002	6.63748	6.83725	5.17752	4.67248
Pde7b	644.323	1.80231	7.86453e-29	8.41387e-27	9.855	10.0727	8.22961	8.09874
Chst1	1210.26	1.80309	1.95545e-32	3.01433e-30	11.0311	10.7058	8.87796	9.24738
Pcsk1	272.189	1.80328	1.06526e-15	2.87599e-14	8.69092	8.75826	6.9727	6.86887
9930013L23Rik	422.203	1.81247	7.30218e-14	1.55318e-12	9.45259	9.26186	7.0208	7.933
Angptl2	85.4923	1.81921	2.88595e-06	2.08009e-05	7.04911	7.06638	5.29951	5.17498
Cbln4	232.388	1.82881	8.34013e-13	1.55278e-11	8.68764	8.29022	6.65991	6.68743
Sv2c	231.804	1.84387	4.36754e-11	6.44167e-10	8.38934	8.60695	6.19858	7.00638
Plcxd3	35.8627	1.8682	0.00207889	0.0077612	5.99702	5.60695	4.17752	3.67248
Nhlh1	106.377	1.86886	1.52824e-07	1.37791e-06	7.52427	7.22844	5.51632	5.51378
A230070E04Rik	776.546	1.87139	5.50398e-31	7.3743e-29	10.2737	10.2307	8.14534	8.58337
Gpr88	89.2814	1.87326	1.34764e-06	1.03039e-05	7.18568	7.07644	5.44761	5.04171
Ryr1	148.95	1.87497	4.85367e-09	5.39397e-08	7.78608	7.95091	6.29951	5.61107
Vip	460.082	1.87875	4.09117e-20	1.70003e-18	9.61692	9.37004	7.33799	7.8557
Fam46a	193.676	1.88784	1.01178e-09	1.22923e-08	8.36899	8.12568	5.81798	6.75994
Ptpn5	94.2986	1.89949	3.892e-05	0.000224801	7.41735	6.98333	4.25998	5.9204
Pvalb	170.767	1.92329	7.82148e-10	9.65795e-09	8.35664	7.73306	6.29951	5.9944
Ror1	97.3708	1.93347	5.93432e-07	4.81462e-06	7.24941	7.29022	4.89741	5.67248
Nab2	876.658	1.93377	9.86954e-44	3.45097e-41	10.4945	10.3843	8.56173	8.44946
Arpp21	167.548	1.94424	1.06298e-10	1.49547e-09	8.01285	8.09634	5.76248	6.39129
Grin2a	80.2662	1.95218	7.38869e-06	4.913e-05	6.55342	7.33278	4.99695	5.08751
Slc6a5	284.074	1.96413	4.26195e-17	1.31114e-15	8.855	8.7861	6.61362	7.06479
Th	99.7428	1.97671	4.51661e-07	3.72556e-06	7.61	6.93994	5.44761	5.2168
Col6a6	79.9796	2.00566	4.70667e-05	0.000267545	7.00759	6.99398	3.7905	5.6421
Pros1	1777.81	2.0207	1.58147e-66	1.417e-63	11.4238	11.5304	9.57589	9.3283
9130017N09Rik	126.576	2.02303	3.38519e-09	3.82729e-08	7.8811	7.41431	5.76248	5.51378
Slc27a6	139.754	2.03612	5.98978e-07	4.84317e-06	7.83437	7.78916	6.39384	4.67248
Car3	83.3012	2.04827	3.2069e-07	2.71554e-06	7.01808	7.11597	5.13445	4.89487
Cyp2s1	93.3831	2.05806	3.34139e-07	2.81777e-06	7.32741	7.13533	5.54949	4.67248
Slc30a3	151.209	2.07655	1.63374e-10	2.24557e-09	8.19033	7.62076	5.73391	5.97016
Fam196b	293.925	2.09256	7.25122e-18	2.44022e-16	9.01808	8.76138	6.49945	7.0533
Gpr26	203.64	2.09857	1.62141e-12	2.92017e-11	8.01285	8.65135	6.09006	6.42736
Tac1	579.686	2.12356	2.54053e-31	3.53603e-29	9.95259	9.80587	7.50791	7.97016
Olfml2a	111.275	2.12601	6.6997e-09	7.32065e-08	7.38529	7.60695	5.67502	4.9944
Syndig1	116.306	2.13801	7.24407e-09	7.89141e-08	7.74245	7.36594	4.99695	5.75994
Bdnf	321.351	2.18411	7.08156e-24	4.4723e-22	8.93193	9.14253	6.85824	6.8557
Olfm3	389.144	2.19755	6.44088e-26	4.93778e-24	9.41339	9.2194	6.91024	7.30668
Igfbp2	728.012	2.2421	0.00090995	0.0037605	10.3062	10.1521	7.07874	8.54284
Npy	175.532	2.24529	2.66801e-15	6.85458e-14	8.18568	8.1733	5.81798	6.04171
Kcnq3	39.9889	2.25841	0.000103468	0.000542743	6.15749	5.92888	3.89741	3.67248
Gpnmb	234.875	2.34871	3.73324e-17	1.16095e-15	8.65775	8.5754	5.7905	6.62667
Adcyap1	73.1862	2.35554	1.06691e-07	9.78585e-07	7.01808	6.84903	4.25998	4.8424
Adra1b	87.6927	2.45061	4.18271e-09	4.67005e-08	7.37716	7.02545	5.04425	4.40944
Cdh6	116.966	2.52808	7.46092e-13	1.39817e-11	7.56777	7.70741	5.21934	4.9944
Gpr3	99.9002	2.91447	1.35367e-13	2.77628e-12	7.56061	7.35772	4.61362	4.47983
Stc1	386.056	3.13925	2.76726e-47	1.16681e-44	9.52427	9.3453	6.42991	6.1536
Vgf	1629.14	3.19048	2.25056e-99	4.60914e-96	11.6856	11.3328	8.11243	8.51797
Dio2	6186.73	3.7269	0	0	13.4686	13.511	9.82815	9.69484
