# Supplementary material for: Single-cell profiling reveals Müller glia coordinate retinal intercellular communication during light/dark adaptation via thyroid hormone signaling
Source: Protein Cell. 2023 Feb 21;14(8):603–17. doi: 10.1093/procel/pwad007 (PMC10392031; doi:10.1093/procel/pwad007)
Supplement: pwad007_suppl_Supplementary_Table_S3 [file pwad007_suppl_supplementary_table_s3.xlsx]

## Sheet: Sheet1
Table 5. qRT‒PCR primers
Genes	Primer sequences
Dio2-F	CTTCTGAGCCGCTCCAAGTC
Dio2-R	CCAGTTTAACCTGTTTGTAGGCA
Drd4-F	GCTTGGTGTTGGCAGGGAAC
Drd4-R	CCTGGACCTCGGAGTAGACA
Glmn-F	TGCTGGTGAAGTTATGTAATCCAA
Glmn-R	TCCAACGGAGTATGCCTTGT
Hk2-F	TTCTCTATTTGGCCCCGACTC
Hk2-R	GATACTGGTCAACCTTCTGCACT
Rorb-F	CAAGCCGTTTCCAAATGCGA
Rorb-R	AACACTGGGCCAACAGAACA
Gapdh-F	AGGTCGGTGTGAACGGATTTG
Gapdh-R	TGTAGACCATGTAGTTGAGGTCA
Dio2f/f-F	TTCAGCCACCTGACCACCT
Dio2f/f-R	GGCAAGGAGAAACGCTCCAG
