# Supplementary material for: Single-cell profiling reveals Müller glia coordinate retinal intercellular communication during light/dark adaptation via thyroid hormone signaling
Source: Protein Cell. 2023 Feb 21;14(8):603–17. doi: 10.1093/procel/pwad007 (PMC10392031; doi:10.1093/procel/pwad007)
Supplement: pwad007_suppl_Supplementary_Table_S4 [file pwad007_suppl_supplementary_table_s4.xlsx]

## Sheet: Sheet1
library(Seurat)
library(dplyr)
library(Matrix)
library(MySeuratWrappers)
setwd("/Users/xinxin_wang/Documents/xuelab/light-dark/single_cell/l_d_all")
load("soup/doublet_new/seu_dark1_filter.Rdata")
load("soup/doublet_new/seu_dark3_filter.Rdata")
load("soup/doublet_new/seu_Light1_filter.Rdata")
load("soup/doublet_new/seu_Light2_filter.Rdata")
load("soup/doublet_new/seu_Light3_filter.Rdata")
seu_dark1_filter[["percent.mt"]] <- PercentageFeatureSet(seu_dark1_filter, pattern = "^mt-")
VlnPlot(seu_dark1_filter, features = c("nFeature_RNA", "nCount_RNA", "percent.mt"), ncol = 3,pt.size = 0)
seu_dark1_filter <- subset(seu_dark1_filter, subset = nFeature_RNA >500 & nFeature_RNA < 6000 & percent.mt < 30)
seu_dark1_filter
seu_Light1_filter[["percent.mt"]] <- PercentageFeatureSet(seu_Light1_filter, pattern = "^mt-")
VlnPlot(seu_Light1_filter, features = c("nFeature_RNA", "nCount_RNA", "percent.mt"), ncol = 3,pt.size = 0)
seu_Light1_filter <- subset(seu_Light1_filter, subset = nFeature_RNA > 500 & nFeature_RNA < 6000 & percent.mt < 30)
seu_Light1_filter
seu_Light2_filter[["percent.mt"]] <- PercentageFeatureSet(seu_Light2_filter, pattern = "^mt-")
VlnPlot(seu_Light2_filter, features = c("nFeature_RNA", "nCount_RNA", "percent.mt"), ncol = 3,pt.size = 0)
seu_Light2_filter<- subset(seu_Light2_filter, subset = nFeature_RNA >500 & nFeature_RNA < 6000 & percent.mt < 30)
seu_Light2_filter
seu_dark3_filter[["percent.mt"]] <- PercentageFeatureSet(seu_dark3_filter, pattern = "^mt-")
VlnPlot(seu_dark3_filter, features = c("nFeature_RNA", "nCount_RNA", "percent.mt"), ncol = 3,pt.size = 0)
seu_dark3_filter <- subset(seu_dark3_filter, subset = nFeature_RNA > 500 & nFeature_RNA < 6000 & percent.mt < 30)
seu_dark3_filter
seu_Light3_filter[["percent.mt"]] <- PercentageFeatureSet(seu_Light3_filter, pattern = "^mt-")
VlnPlot(seu_Light3_filter, features = c("nFeature_RNA", "nCount_RNA", "percent.mt"), ncol = 3,pt.size = 0)
seu_Light3_filter<- subset(seu_Light3_filter, subset = nFeature_RNA > 500 & nFeature_RNA < 6000 & percent.mt < 30)
seu_Light3_filter
seu_dark1_filter@meta.data$Con<-"Dark"
seu_Light1_filter@meta.data$Con<-"Light"
seu_dark1_filter@meta.data$group<-"D1"
seu_Light1_filter@meta.data$group<-"L1"
seu_Light2_filter@meta.data$Con<-"Light"
seu_Light2_filter@meta.data$group<-"L2"
seu_dark3_filter@meta.data$Con<-"Dark"
seu_Light3_filter@meta.data$Con<-"Light"
seu_dark3_filter@meta.data$group<-"D3"
seu_Light3_filter@meta.data$group<-"L3"
FilterGenes <-
function (object, min.value=1, min.cells = 0, genes = NULL) {
parameters.to.store <- as.list(environment(), all = TRUE)[names(formals("FilterGenes"))]
#object <- Seurat:::SetCalcParams(object = object, calculation = "FilterGenes", ... = parameters.to.store)
genes.use <- rownames(object@assays$RNA@data)
if (!is.null(genes)) {
genes.use <- intersect(genes.use, genes)
object@assays$RNA@data <- object@assays$RNA@data[genes.use, ]
object@assays$RNA@counts <- object@assays$RNA@counts[genes.use, ]
return(object)
} else if (min.cells > 0) {
num.cells <- Matrix::rowSums(object@assays$RNA@data > min.value)
genes.use <- names(num.cells[which(num.cells >= min.cells)])
object@assays$RNA@data <- object@assays$RNA@data[genes.use, ]
object@assays$RNA@counts <- object@assays$RNA@counts[genes.use, ]
return(object)
} else {
return(object)
}
}
data_list = list(seu_dark1_filter,seu_dark3_filter,seu_Light1_filter
,seu_Light2_filter,seu_Light3_filter)
all_variable_features = c()
for (i in 1:length(data_list)) {
data_list[[i]] <- NormalizeData(data_list[[i]], verbose = FALSE)
data_list[[i]] <- FindVariableFeatures(data_list[[i]], selection.method = "vst", nfeatures = 2000, verbose = FALSE)
all_variable_features = c(all_variable_features, VariableFeatures(data_list[[i]]))
}
features <- SelectIntegrationFeatures(object.list = data_list, nfeatures = 3000)
for (i in 1:length(data_list)) {
data_list[[i]] <- ScaleData(data_list[[i]], features = features, verbose = FALSE);
data_list[[i]] <- RunPCA(data_list[[i]], features = features, verbose = FALSE, npcs = 50);
}
data_list.anchors <- FindIntegrationAnchors(object.list = data_list, dims = 1:50, reduction = "rpca",
normalization.method = "LogNormalize", anchor.features = features,k.filter = 300)
all_variable_features = unique(all_variable_features)
l_d <- IntegrateData(anchorset = data_list.anchors, dims = 1:50, features.to.integrate = all_variable_features)
l_d_soup_doublets_filter <- FilterGenes(object =l_d, min.value = 1, min.cells = 3)
DefaultAssay(l_d_soup_doublets_filter)<-"integrated"
l_d_soup_doublets_filter <- ScaleData(l_d_soup_doublets_filter, features = row.names(l_d_soup_doublets_filter))
l_d_soup_doublets_filter <- RunPCA(l_d_soup_doublets_filter , npcs = 50, verbose = F)
ElbowPlot(l_d_soup_doublets_filter,ndims = 50)
l_d_soup_doublets_filter <- FindNeighbors(l_d_soup_doublets_filter , dims = 1:40,k.param = 60)
l_d_soup_doublets_filter <- FindClusters(l_d_soup_doublets_filter , resolution = .2,algorithm = 1)
l_d_soup_doublets_filter <- RunUMAP(l_d_soup_doublets_filter, dims=1:40)
l_d_soup_doublets_filter <- RunTSNE(l_d_soup_doublets_filter, dims=1:40,seed.use=0)
DimPlot(l_d_soup_doublets_filter, reduction = 'tsne', label = T)
DimPlot(l_d_soup_doublets_filter, reduction = 'tsne', label = F,group.by = "Con")
DefaultAssay(l_d_soup_doublets_filter)<-"RNA"
